# Supplementary material for: Assessing the Pharmacotherapy and Clinical Outcomes After Deep Brain Stimulation for Treatment-Refractory Obsessive–Compulsive Disorder: A Case–Cohort Study
Source: J Clin Med. 2024 Oct 31;13(21):6549. doi: 10.3390/jcm13216549 (PMC11546672; doi:10.3390/jcm13216549)
Supplement: Supplementary file 1 [file jcm-13-06549-s001.zip]

Archive with 1 entries (1 files):
- jcm-3267910-supplementary.pdf
